# Supplementary material for: Synergistic Charge Transfer Effect in Ferrous Heme–CO Bonding within Cytochrome P450
Source: Molecules. 2024 Feb 16;29(4):873. doi: 10.3390/molecules29040873 (PMC10891957; doi:10.3390/molecules29040873)
Supplement: Supplementary file 1 [file molecules-29-00873-s001.zip]

Archive with 1 entries (1 files):
- molecules-2846763-supplementary.pdf
